# Supplementary material for: Astaxanthin, a Marine Carotenoid, Maintains the Tolerance and Integrity of Adipose Tissue and Contributes to Its Healthy Functions
Source: Nutrients. 2021 Dec 6;13(12):4374. doi: 10.3390/nu13124374 (PMC8703397; doi:10.3390/nu13124374)
Supplement: Supplementary file 1 [file nutrients-13-04374-s001.zip]

Archive with 1 entries (1 files):
- nutrients-1489680-supplementary.pdf
